# Supplementary material for: Snap & Write: Examining the Effect of Taking Photos and Notes on Memory for Lecture Content
Source: Behav Sci (Basel). 2025 Apr 22;15(5):561. doi: 10.3390/bs15050561 (PMC12109291; doi:10.3390/bs15050561)
Supplement: Supplementary file 1 [file behavsci-15-00561-s001.zip]

Archive with 2 entries (2 files):
- Snap and Write_ Test Questions and Answers .pdf
- Working Memory Snap and Write .pdf
